# Supplementary material for: Polar Nitride Perovskite LaWN3‐δ with Orthorhombic Structure
Source: Adv Sci (Weinh). 2023 May 2;10(19):2205479. doi: 10.1002/advs.202205479 (PMC10323622; doi:10.1002/advs.202205479)
Supplement: Supplementary file 2 — Supporting Information [file ADVS-10-2205479-s002.zip]

Archive with 32 entries (30 files):
- CIF files/
- CIF files/LaWN3_calculated_Pna21.cif
- CIF files/LaWN3_refinement_Pmc21.cif
- CIF files/LaWN3_refinement_Pna21.cif
- CIF files/LaWN3_refinement_Pnma.cif
- CIF for FigS7/
- CIF for FigS7/P4bm.cif
- CIF for FigS7/P4bm.vasp
- CIF for FigS7/P4mm.cif
- CIF for FigS7/P4mm.vasp
- CIF for FigS7/P4_mbm.cif
- CIF for FigS7/P4_mbm.vasp
- CIF for FigS7/P4_nbm.cif
- CIF for FigS7/P4_nbm.vasp
- CIF for FigS7/pm-3m.cif
- CIF for FigS7/pm-3m.vasp
- CIF for FigS7/Pm.cif
- CIF for FigS7/Pm.vasp
- CIF for FigS7/Pmc21.cif
- CIF for FigS7/Pmc21.vasp
- CIF for FigS7/Pna21.cif
- CIF for FigS7/Pna21.vasp
- CIF for FigS7/Pnma.cif
- CIF for FigS7/Pnma.vasp
- CIF for FigS7/R-3c.cif
- CIF for FigS7/R-3c.vasp
- CIF for FigS7/R-3m.cif
- CIF for FigS7/R-3m.vasp
- CIF for FigS7/R3c.cif
- CIF for FigS7/R3c.vasp
- CIF for FigS7/R3m.cif
- CIF for FigS7/R3m.vasp
