# Supplementary material for: Polar Nitride Perovskite LaWN3‐δ with Orthorhombic Structure
Source: Adv Sci (Weinh). 2023 May 2;10(19):2205479. doi: 10.1002/advs.202205479 (PMC10323622; doi:10.1002/advs.202205479)
Supplement: Supplementary file 2 — Supporting Information [file ADVS-10-2205479-s002.zip › CIF files/LaWN3_calculated_Pna21.cif]

#======================================================================
# CRYSTAL DATA
#----------------------------------------------------------------------
data_VESTA_phase_1

_chemical_name_common                  'CONTCAR_REL_Pna21'
_cell_length_a                         5.653200
_cell_length_b                         5.657500
_cell_length_c                         8.170400
_cell_angle_alpha                      90.000000
_cell_angle_beta                       90.000000
_cell_angle_gamma                      90.000000
_cell_volume                           261.313718
_space_group_name_H-M_alt              'P n a 21'
_space_group_IT_number                 33

loop_
_space_group_symop_operation_xyz
   'x, y, z'
   '-x, -y, z+1/2'
   'x+1/2, -y+1/2, z'
   '-x+1/2, y+1/2, z+1/2'

loop_
   _atom_site_label
   _atom_site_occupancy
   _atom_site_fract_x
   _atom_site_fract_y
   _atom_site_fract_z
   _atom_site_adp_type
   _atom_site_U_iso_or_equiv
   _atom_site_type_symbol
   La1        1.0     0.022330     0.995680    -0.748260    Uiso  0.012670 La
   W1         1.0     0.020000     0.494680    -0.988270    Uiso  0.012670 W
   N1         1.0     0.213510     0.222600    -0.043720    Uiso  0.012670 N
   N2         1.0     0.768750     0.773880    -0.982000    Uiso  0.012670 N
   N3         1.0     0.005220     0.559820    -0.262910    Uiso  0.012670 N
