# Supplementary material for: Polar Nitride Perovskite LaWN3‐δ with Orthorhombic Structure
Source: Adv Sci (Weinh). 2023 May 2;10(19):2205479. doi: 10.1002/advs.202205479 (PMC10323622; doi:10.1002/advs.202205479)
Supplement: Supplementary file 2 — Supporting Information [file ADVS-10-2205479-s002.zip › CIF files/LaWN3_refinement_Pmc21.cif]

#======================================================================
# CRYSTAL DATA
#----------------------------------------------------------------------
data_VESTA_phase_1

_chemical_name_common                  ''
_cell_length_a                         7.970110
_cell_length_b                         5.678000
_cell_length_c                         5.641580
_cell_angle_alpha                      90.000000
_cell_angle_beta                       90.000000
_cell_angle_gamma                      90.000000
_cell_volume                           255.305668
_space_group_name_H-M_alt              'P m c 21'
_space_group_IT_number                 26

loop_
_space_group_symop_operation_xyz
   'x, y, z'
   '-x, -y, z+1/2'
   'x, -y, z+1/2'
   '-x, y, z'

loop_
   _atom_site_label
   _atom_site_occupancy
   _atom_site_fract_x
   _atom_site_fract_y
   _atom_site_fract_z
   _atom_site_adp_type
   _atom_site_U_iso_or_equiv
   _atom_site_type_symbol
   La1        1.0     0.000000     0.246770     0.005460    Uiso  0.001610 La
   La2        1.0     0.500000     0.255920     0.003930    Uiso  0.001560 La
   W1         0.9859  0.251810     0.740160     0.003110    Uiso  0.001460 W
   N1         0.8253 -0.271810     0.505300    -0.240650    Uiso  0.001270 N
   N2         0.9090 -0.222610     0.015430    -0.757180    Uiso  0.012660 N
   N3         0.9389  0.000000     0.723490     0.007070    Uiso  0.012660 N
   N4         0.8706  0.500000     0.815380    -0.032000    Uiso  0.012660 N
