# Supplementary material for: Polar Nitride Perovskite LaWN3‐δ with Orthorhombic Structure
Source: Adv Sci (Weinh). 2023 May 2;10(19):2205479. doi: 10.1002/advs.202205479 (PMC10323622; doi:10.1002/advs.202205479)
Supplement: Supplementary file 2 — Supporting Information [file ADVS-10-2205479-s002.zip › CIF files/LaWN3_refinement_Pna21.cif]

#======================================================================
# CRYSTAL DATA
#----------------------------------------------------------------------
data_VESTA_phase_1

_chemical_name_common                  'LaWN3 '
_cell_length_a                         5.642270
_cell_length_b                         5.676210
_cell_length_c                         7.970830
_cell_angle_alpha                      90.000000
_cell_angle_beta                       90.000000
_cell_angle_gamma                      90.000000
_cell_volume                           255.279456
_space_group_name_H-M_alt              'P n a 21'
_space_group_IT_number                 33

loop_
_space_group_symop_operation_xyz
   'x, y, z'
   '-x, -y, z+1/2'
   'x+1/2, -y+1/2, z'
   '-x+1/2, y+1/2, z+1/2'

loop_
   _atom_site_label
   _atom_site_occupancy
   _atom_site_fract_x
   _atom_site_fract_y
   _atom_site_fract_z
   _atom_site_adp_type
   _atom_site_U_iso_or_equiv
   _atom_site_type_symbol
   La1        1.0     0.000430    -0.000780     0.252460    Uiso  0.001650 La
   W1         1.0     0.501640    -0.000540    -0.003300    Uiso  0.001460 W
   N1         0.7225  0.242570     0.248170     0.536020    Uiso  0.001480 N
   N2         0.8752  0.481110     0.044360     0.245430    Uiso  0.002900 N
   N3         1.0     0.238230     0.763690     0.487450    Uiso  0.001670 N
