# Supplementary material for: Polar Nitride Perovskite LaWN3‐δ with Orthorhombic Structure
Source: Adv Sci (Weinh). 2023 May 2;10(19):2205479. doi: 10.1002/advs.202205479 (PMC10323622; doi:10.1002/advs.202205479)
Supplement: Supplementary file 2 — Supporting Information [file ADVS-10-2205479-s002.zip › CIF files/LaWN3_refinement_Pnma.cif]

#======================================================================
# CRYSTAL DATA
#----------------------------------------------------------------------
data_VESTA_phase_1

_chemical_name_common                  'pnma-forxrd&npd-final211227'
_cell_length_a                         5.641720
_cell_length_b                         7.971150
_cell_length_c                         5.646180
_cell_angle_alpha                      90.000000
_cell_angle_beta                       90.000000
_cell_angle_gamma                      90.000000
_cell_volume                           253.914337
_space_group_name_H-M_alt              'P n m a'
_space_group_IT_number                 62

loop_
_space_group_symop_operation_xyz
   'x, y, z'
   '-x, -y, -z'
   '-x+1/2, -y, z+1/2'
   'x+1/2, y, -z+1/2'
   '-x, y+1/2, -z'
   'x, -y+1/2, z'
   'x+1/2, -y+1/2, -z+1/2'
   '-x+1/2, y+1/2, z+1/2'

loop_
   _atom_site_label
   _atom_site_occupancy
   _atom_site_fract_x
   _atom_site_fract_y
   _atom_site_fract_z
   _atom_site_adp_type
   _atom_site_U_iso_or_equiv
   _atom_site_type_symbol
   La1        1.0     0.000000     0.250000     0.000000    Uiso  0.001600 La
   W1         1.0     0.000000     0.000000     0.500000    Uiso  0.001400 W
   N1         0.8680  0.024770     0.250000     0.547010    Uiso  0.001250 N
   N2         0.8848  0.242420     0.023780     0.242350    Uiso  0.001300 N
