# Supplementary material for: Polar Nitride Perovskite LaWN3‐δ with Orthorhombic Structure
Source: Adv Sci (Weinh). 2023 May 2;10(19):2205479. doi: 10.1002/advs.202205479 (PMC10323622; doi:10.1002/advs.202205479)
Supplement: Supplementary file 2 — Supporting Information [file ADVS-10-2205479-s002.zip › CIF for FigS7/P4bm.vasp]

P4bm                    
   1.00000000000000     
     5.6760556833611524    0.0000000000000000    0.0000000000000000
     0.0000000000000000    5.6760556833611524    0.0000000000000000
     0.0000000000000000    0.0000000000000000    4.0136138745835197
   La   W    N 
     2     2     6
Direct
  0.0000000000000000  0.0000000000000000  0.5000000000000000
  0.5000000000000000  0.5000000000000000  0.5000000000000000
  0.0000000000000000  0.5000000000000000  0.0000000000000000
  0.5000000000000000  0.0000000000000000  0.0000000000000000
  0.2500971827605554  0.7500971827605554  0.0000000000000000
  0.7499028172394446  0.2499028172394446  0.0000000000000000
  0.7500971827605554  0.7499028172394446  0.0000000000000000
  0.2499028172394446  0.2500971827605554  0.0000000000000000
  0.0000000000000000  0.5000000000000000  0.5000000000000000
  0.5000000000000000  0.0000000000000000  0.5000000000000000
