# Supplementary material for: Polar Nitride Perovskite LaWN3‐δ with Orthorhombic Structure
Source: Adv Sci (Weinh). 2023 May 2;10(19):2205479. doi: 10.1002/advs.202205479 (PMC10323622; doi:10.1002/advs.202205479)
Supplement: Supplementary file 2 — Supporting Information [file ADVS-10-2205479-s002.zip › CIF for FigS7/P4mm.vasp]

P4mm                                   
   1.00000000000000     
     3.9542599943807528   -0.0000000000000000   -0.0000000000000000
    -0.0000000000000000    3.9542599943807528    0.0000000000000000
    -0.0000000000000000    0.0000000000000000    4.2857035383132587
   La   W    N 
     1     1     3
Direct
  0.5000000000000000  0.5000000000000000  0.5863796735148740
 -0.0000000000000000  0.0000000000000000  0.0529800679151161
  0.5000000000000000  0.0000000000000000 -0.0337524899165219
 -0.0000000000000000  0.5000000000000000 -0.0337524899165219
 -0.0000000000000000  0.0000000000000000  0.4781452384030511
