# Supplementary material for: Polar Nitride Perovskite LaWN3‐δ with Orthorhombic Structure
Source: Adv Sci (Weinh). 2023 May 2;10(19):2205479. doi: 10.1002/advs.202205479 (PMC10323622; doi:10.1002/advs.202205479)
Supplement: Supplementary file 2 — Supporting Information [file ADVS-10-2205479-s002.zip › CIF for FigS7/P4_mbm.vasp]

P4_mbm                     
   1.00000000000000     
     5.6311449026967306   -0.0000000000000000    0.0000000000000000
    -0.0000000000000000    5.6311449026967315    0.0000000000000000
    -0.0000000000000000    0.0000000000000000    4.0526301428007336
   La   W    N 
     2     2     6
Direct
  0.5000000000000000 -0.0000000000000000  0.5000000000000000
  0.0000000000000000  0.5000000000000000  0.5000000000000000
  0.5000000000000000  0.5000000000000000 -0.0000000000000000
  0.0000000000000000 -0.0000000000000000 -0.0000000000000000
  0.7907938013566798  0.7092061986433202 -0.0000000000000000
  0.2092061986433199  0.2907938013566800  0.0000000000000000
  0.2907938013566800  0.7907938013566798 -0.0000000000000000
  0.7092061986433202  0.2092061986433199  0.0000000000000000
  0.5000000000000000  0.5000000000000000  0.5000000000000000
  0.0000000000000000 -0.0000000000000000  0.5000000000000000
