# Supplementary material for: Polar Nitride Perovskite LaWN3‐δ with Orthorhombic Structure
Source: Adv Sci (Weinh). 2023 May 2;10(19):2205479. doi: 10.1002/advs.202205479 (PMC10323622; doi:10.1002/advs.202205479)
Supplement: Supplementary file 2 — Supporting Information [file ADVS-10-2205479-s002.zip › CIF for FigS7/P4_nbm.vasp]

P4_nbm             
   1.00000000000000     
     5.6760556833611524    0.0000000000000000    0.0000000000000000
    -0.0000000000000000    5.6760556833611524    0.0000000000000000
     0.0000000000000000   -0.0000000000000000    4.0136138745835197
   La   W    N 
     2     2     6
Direct
 -0.0000000000000000  0.0000000000000000  0.5000000000000000
  0.5000000000000000  0.5000000000000000  0.5000000000000000
 -0.0000000000000000  0.5000000000000000  0.0000000000000000
  0.5000000000000000  0.0000000000000000  0.0000000000000000
  0.2500971827605586  0.7500971827605586  0.0000000000000000
  0.7499028172394414  0.2499028172394413 -0.0000000000000000
  0.7500971827605586  0.7499028172394414 -0.0000000000000000
  0.2499028172394414  0.2500971827605586  0.0000000000000000
 -0.0000000000000000  0.5000000000000000  0.5000000000000000
  0.5000000000000000  0.0000000000000000  0.5000000000000000
