# Supplementary material for: Polar Nitride Perovskite LaWN3‐δ with Orthorhombic Structure
Source: Adv Sci (Weinh). 2023 May 2;10(19):2205479. doi: 10.1002/advs.202205479 (PMC10323622; doi:10.1002/advs.202205479)
Supplement: Supplementary file 2 — Supporting Information [file ADVS-10-2205479-s002.zip › CIF for FigS7/pm-3m.vasp]

Pm-3m                                   
   1.00000000000000     
     4.0128478241234209   -0.0000000000000000   -0.0000000000000000
    -0.0000000000000000    4.0128478241234209    0.0000000000000000
    -0.0000000000000000    0.0000000000000000    4.0128478241234209
   La   W    N 
     1     1     3
Direct
  0.5000000000000000  0.5000000000000000  0.5000000000000000
 -0.0000000000000000 -0.0000000000000000 -0.0000000000000000
  0.5000000000000000  0.0000000000000000  0.0000000000000000
  0.0000000000000000  0.5000000000000000  0.0000000000000000
 -0.0000000000000000  0.0000000000000000  0.5000000000000000
