# Supplementary material for: Polar Nitride Perovskite LaWN3‐δ with Orthorhombic Structure
Source: Adv Sci (Weinh). 2023 May 2;10(19):2205479. doi: 10.1002/advs.202205479 (PMC10323622; doi:10.1002/advs.202205479)
Supplement: Supplementary file 2 — Supporting Information [file ADVS-10-2205479-s002.zip › CIF for FigS7/Pm.vasp]

Pm                    
   1.00000000000000     
     4.2179851366619765    0.0000000000000000    0.0351798437490273
     0.0000000000000000    3.9510371129522519    0.0000000000000000
     0.0341361519238469    0.0000000000000000    3.9997303337196000
   La   W    N 
     1     1     3
Direct
  0.4479753004735103  0.0000000000000000  0.4885916225705334
  0.9761687306695929  0.5000000000000000  0.9834071781847220
  0.0578492485250580  0.0000000000000000  0.0209040441736112
  0.0533143016479608  0.5000000000000000  0.5095452436683425
  0.5415704092532497  0.5000000000000000  0.0069683911855904
 
