# Supplementary material for: Polar Nitride Perovskite LaWN3‐δ with Orthorhombic Structure
Source: Adv Sci (Weinh). 2023 May 2;10(19):2205479. doi: 10.1002/advs.202205479 (PMC10323622; doi:10.1002/advs.202205479)
Supplement: Supplementary file 2 — Supporting Information [file ADVS-10-2205479-s002.zip › CIF for FigS7/Pmc21.cif]

#======================================================================
# CRYSTAL DATA
#----------------------------------------------------------------------
data_VESTA_phase_1

_chemical_name_common                  'Pmc21                    '
_cell_length_a                         5.765952
_cell_length_b                         7.854788
_cell_length_c                         5.774604
_cell_angle_alpha                      90.000000
_cell_angle_beta                       90.000000
_cell_angle_gamma                      90.000000
_cell_volume                           261.533738
_space_group_name_H-M_alt              'P 1'
_space_group_IT_number                 1

loop_
_space_group_symop_operation_xyz
   'x, y, z'

loop_
   _atom_site_label
   _atom_site_occupancy
   _atom_site_fract_x
   _atom_site_fract_y
   _atom_site_fract_z
   _atom_site_adp_type
   _atom_site_U_iso_or_equiv
   _atom_site_type_symbol
   La1        1.0    -0.015792     0.750000     0.005365    Uiso  ? La
   La2        1.0     0.978696     0.250000    -0.004470    Uiso  ? La
   La3        1.0     0.478696     0.250000     0.504470    Uiso  ? La
   La4        1.0     0.484208     0.750000     0.494635    Uiso  ? La
   W1         1.0     0.978300     0.000212     0.500544    Uiso  ? W
   W2         1.0     0.478300     0.000212     0.999456    Uiso  ? W
   W3         1.0     0.978300     0.499788     0.500544    Uiso  ? W
   W4         1.0     0.478300     0.499788     0.999456    Uiso  ? W
   N1         1.0     0.265766     0.031482     0.242638    Uiso  ? N
   N2         1.0     0.777822     0.969406     0.753889    Uiso  ? N
   N3         1.0     0.277822     0.969406     0.746111    Uiso  ? N
   N4         1.0     0.765765     0.031482     0.257362    Uiso  ? N
   N5         1.0     0.777822     0.530594     0.753889    Uiso  ? N
   N6         1.0     0.265766     0.468518     0.242638    Uiso  ? N
   N7         1.0     0.765765     0.468518     0.257362    Uiso  ? N
   N8         1.0     0.277822     0.530594     0.746111    Uiso  ? N
   N9         1.0     0.034994     0.250000     0.563679    Uiso  ? N
   N10        1.0     0.033856     0.750000     0.436599    Uiso  ? N
   N11        1.0     0.533856     0.750000     0.063401    Uiso  ? N
   N12        1.0     0.534994     0.250000     0.936321    Uiso  ? N
