# Supplementary material for: Polar Nitride Perovskite LaWN3‐δ with Orthorhombic Structure
Source: Adv Sci (Weinh). 2023 May 2;10(19):2205479. doi: 10.1002/advs.202205479 (PMC10323622; doi:10.1002/advs.202205479)
Supplement: Supplementary file 2 — Supporting Information [file ADVS-10-2205479-s002.zip › CIF for FigS7/Pna21.cif]

#======================================================================
# CRYSTAL DATA
#----------------------------------------------------------------------
data_VESTA_phase_1

_chemical_name_common                  'Pna21                    '
_cell_length_a                         5.653193
_cell_length_b                         8.170410
_cell_length_c                         5.657460
_cell_angle_alpha                      90.000000
_cell_angle_beta                       90.000000
_cell_angle_gamma                      90.000000
_cell_volume                           261.311895
_space_group_name_H-M_alt              'P 1'
_space_group_IT_number                 1

loop_
_space_group_symop_operation_xyz
   'x, y, z'

loop_
   _atom_site_label
   _atom_site_occupancy
   _atom_site_fract_x
   _atom_site_fract_y
   _atom_site_fract_z
   _atom_site_adp_type
   _atom_site_U_iso_or_equiv
   _atom_site_type_symbol
   La1        1.0     0.022333     0.748265     0.995676    Uiso  ? La
   La2        1.0     0.977667     0.248265     0.004324    Uiso  ? La
   La3        1.0     0.477667     0.248265     0.495676    Uiso  ? La
   La4        1.0     0.522333     0.748265     0.504324    Uiso  ? La
   W1         1.0     0.020002     0.988273     0.494677    Uiso  ? W
   W2         1.0     0.520002     0.988273     0.005323    Uiso  ? W
   W3         1.0     0.979998     0.488273     0.505323    Uiso  ? W
   W4         1.0     0.479998     0.488273     0.994677    Uiso  ? W
   N1         1.0     0.213509     0.043720     0.222602    Uiso  ? N
   N2         1.0     0.768754     0.981999     0.773877    Uiso  ? N
   N3         1.0     0.268754     0.981999     0.726123    Uiso  ? N
   N4         1.0     0.713509     0.043720     0.277398    Uiso  ? N
   N5         1.0     0.786491     0.543720     0.777398    Uiso  ? N
   N6         1.0     0.231246     0.481999     0.226123    Uiso  ? N
   N7         1.0     0.731246     0.481999     0.273877    Uiso  ? N
   N8         1.0     0.286491     0.543720     0.722602    Uiso  ? N
   N9         1.0     0.005216     0.262912     0.559817    Uiso  ? N
   N10        1.0     0.994784     0.762912     0.440183    Uiso  ? N
   N11        1.0     0.494784     0.762912     0.059817    Uiso  ? N
   N12        1.0     0.505216     0.262912     0.940183    Uiso  ? N
