# Supplementary material for: Polar Nitride Perovskite LaWN3‐δ with Orthorhombic Structure
Source: Adv Sci (Weinh). 2023 May 2;10(19):2205479. doi: 10.1002/advs.202205479 (PMC10323622; doi:10.1002/advs.202205479)
Supplement: Supplementary file 2 — Supporting Information [file ADVS-10-2205479-s002.zip › CIF for FigS7/R-3c.cif]

#======================================================================
# CRYSTAL DATA
#----------------------------------------------------------------------
data_VESTA_phase_1

_chemical_name_common                  'R-3c                                 '
_cell_length_a                         5.638883
_cell_length_b                         5.638883
_cell_length_c                         5.638883
_cell_angle_alpha                      60.551773
_cell_angle_beta                       60.551773
_cell_angle_gamma                      60.551773
_cell_volume                           128.364379
_space_group_name_H-M_alt              'P 1'
_space_group_IT_number                 1

loop_
_space_group_symop_operation_xyz
   'x, y, z'

loop_
   _atom_site_label
   _atom_site_occupancy
   _atom_site_fract_x
   _atom_site_fract_y
   _atom_site_fract_z
   _atom_site_adp_type
   _atom_site_U_iso_or_equiv
   _atom_site_type_symbol
   La1        1.0     -0.000000     -0.000000     -0.000000    Uiso  ? La
   La2        1.0     0.500000     0.500000     0.500000    Uiso  ? La
   W1         1.0     0.250000     0.250000     0.250000    Uiso  ? W
   W2         1.0     0.750000     0.750000     0.750000    Uiso  ? W
   N1         1.0     0.500000     0.051179     0.948821    Uiso  ? N
   N2         1.0     0.948821     0.500000     0.051179    Uiso  ? N
   N3         1.0     0.051179     0.948821     0.500000    Uiso  ? N
   N4         1.0     0.000000     0.448821     0.551179    Uiso  ? N
   N5         1.0     0.551179     -0.000000     0.448821    Uiso  ? N
   N6         1.0     0.448821     0.551179     0.000000    Uiso  ? N
