# Supplementary material for: Polar Nitride Perovskite LaWN3‐δ with Orthorhombic Structure
Source: Adv Sci (Weinh). 2023 May 2;10(19):2205479. doi: 10.1002/advs.202205479 (PMC10323622; doi:10.1002/advs.202205479)
Supplement: Supplementary file 2 — Supporting Information [file ADVS-10-2205479-s002.zip › CIF for FigS7/R-3c.vasp]

R-3c                                 
   3.99500000000000     
    -0.0083297684381925    0.9980533059988377    0.9980533059988377
     0.9980533059988377   -0.0083297684381925    0.9980533059988377
     0.9980533059988377    0.9980533059988377   -0.0083297684381925
   La   W    N 
     2     2     6
Direct
 -0.0000000000000000 -0.0000000000000000 -0.0000000000000000
  0.5000000000000000  0.5000000000000000  0.5000000000000000
  0.2500000000000000  0.2500000000000000  0.2500000000000000
  0.7500000000000000  0.7500000000000000  0.7500000000000000
  0.5000000000000000  0.0511788562785993  0.9488211437214005
  0.9488211437214005  0.5000000000000000  0.0511788562785993
  0.0511788562785993  0.9488211437214005  0.5000000000000000
  0.0000000000000000  0.4488211437214006  0.5511788562785995
  0.5511788562785995 -0.0000000000000000  0.4488211437214006
  0.4488211437214006  0.5511788562785995  0.0000000000000000
