# Supplementary material for: Polar Nitride Perovskite LaWN3‐δ with Orthorhombic Structure
Source: Adv Sci (Weinh). 2023 May 2;10(19):2205479. doi: 10.1002/advs.202205479 (PMC10323622; doi:10.1002/advs.202205479)
Supplement: Supplementary file 2 — Supporting Information [file ADVS-10-2205479-s002.zip › CIF for FigS7/R3c.cif]

#======================================================================
# CRYSTAL DATA
#----------------------------------------------------------------------
data_VESTA_phase_1

_chemical_name_common                  'R3c                                  '
_cell_length_a                         5.692347
_cell_length_b                         5.692347
_cell_length_c                         5.692347
_cell_angle_alpha                      60.150219
_cell_angle_beta                       60.150219
_cell_angle_gamma                      60.150219
_cell_volume                           130.868229
_space_group_name_H-M_alt              'P 1'
_space_group_IT_number                 1

loop_
_space_group_symop_operation_xyz
   'x, y, z'

loop_
   _atom_site_label
   _atom_site_occupancy
   _atom_site_fract_x
   _atom_site_fract_y
   _atom_site_fract_z
   _atom_site_adp_type
   _atom_site_U_iso_or_equiv
   _atom_site_type_symbol
   La1        1.0     0.011674     0.011674     0.011674    Uiso  ? La
   La2        1.0     0.511674     0.511674     0.511674    Uiso  ? La
   W1         1.0     0.262676     0.262676     0.262676    Uiso  ? W
   W2         1.0     0.762676     0.762676     0.762676    Uiso  ? W
   N1         1.0     0.492159     0.047199     0.941292    Uiso  ? N
   N2         1.0     0.941292     0.492159     0.047199    Uiso  ? N
   N3         1.0     0.047199     0.941292     0.492159    Uiso  ? N
   N4         1.0    -0.007841     0.441292     0.547199    Uiso  ? N
   N5         1.0     0.547199    -0.007841     0.441292    Uiso  ? N
   N6         1.0     0.441292     0.547199    -0.007841    Uiso  ? N
