# Supplementary material for: Polar Nitride Perovskite LaWN3‐δ with Orthorhombic Structure
Source: Adv Sci (Weinh). 2023 May 2;10(19):2205479. doi: 10.1002/advs.202205479 (PMC10323622; doi:10.1002/advs.202205479)
Supplement: Supplementary file 2 — Supporting Information [file ADVS-10-2205479-s002.zip › CIF for FigS7/R3c.vasp]

R3c                                  
   3.99500000000000     
    -0.0022880907217076    1.0075323801055704    1.0075323801055704
     1.0075323801055704   -0.0022880907217076    1.0075323801055704
     1.0075323801055704    1.0075323801055704   -0.0022880907217076
   La   W    N 
     2     2     6
Direct
  0.0116736194462816  0.0116736194462816  0.0116736194462816
  0.5116736194462818  0.5116736194462818  0.5116736194462818
  0.2626759299220824  0.2626759299220824  0.2626759299220824
  0.7626759299220821  0.7626759299220821  0.7626759299220821
  0.4921589047114824  0.0471991492659028  0.9412923966542532
  0.9412923966542532  0.4921589047114824  0.0471991492659028
  0.0471991492659028  0.9412923966542532  0.4921589047114824
 -0.0078410952885175  0.4412923966542533  0.5471991492659030
  0.5471991492659030 -0.0078410952885175  0.4412923966542533
  0.4412923966542533  0.5471991492659030 -0.0078410952885175
