# Supplementary material for: Polar Nitride Perovskite LaWN3‐δ with Orthorhombic Structure
Source: Adv Sci (Weinh). 2023 May 2;10(19):2205479. doi: 10.1002/advs.202205479 (PMC10323622; doi:10.1002/advs.202205479)
Supplement: Supplementary file 2 — Supporting Information [file ADVS-10-2205479-s002.zip › CIF for FigS7/R3m.vasp]

R3m                  
   1.00000000000000     
     2.8466239565610918    1.6434991076021837    2.3480120728389817
    -2.8466239565610909    1.6434991076021834    2.3480120728389817
     0.0000000000000003   -3.2869982152043655    2.3480120728389826
   La   W    N 
     1     1     3
Direct
  0.5322852953685138  0.5322852953685139  0.5322852953685139
  0.0275917776183330  0.0275917776183330  0.0275917776183330
  0.4925403649081587 -0.0162087189475047 -0.0162087189475047
 -0.0162087189475047  0.4925403649081587 -0.0162087189475047
 -0.0162087189475047 -0.0162087189475047  0.4925403649081587
